# Supplementary material for: Effect of Evening Primrose Oil Supplementation on Biochemical Parameters and Nutrition of Patients Treated with Isotretinoin for Acne Vulgaris: A Randomized Double-Blind Trial
Source: Nutrients. 2022 Mar 23;14(7):1342. doi: 10.3390/nu14071342 (PMC9002552; doi:10.3390/nu14071342)
Supplement: Supplementary file 1 [file nutrients-14-01342-s001.zip]

Archive with 1 entries (1 files):
- nutrients-1616005-supplementary.pdf
